# Supplementary material for: The circular RNA circBIRC6 participates in the molecular circuitry controlling human pluripotency
Source: Nat Commun. 2017 Oct 27;8:1149. doi: 10.1038/s41467-017-01216-w (PMC5658440; doi:10.1038/s41467-017-01216-w)
Supplement: Supplementary file 4 — Supplementary Data 2 [file 41467_2017_1216_MOESM4_ESM.xlsx]

## Sheet: 工作表1
Supplementary Data 2: The Probability of Interaction by Target Accessibility (PITA) algorithm predictes miRNA binding sites on circBIRC6
Gene	microRNA	Position	Seed (seed region: mismatch: wobble)	dGduplex	target sites
circBIRC6	hsa-miR-145	1077	8:0:1	-14.25	2
circBIRC6	hsa-miR-145	607	8:0:1	-17.5	2
circBIRC6	hsa-miR-34a	115	8:0:1	-19.9	2
circBIRC6	hsa-miR-34a	364	8:1:1	-15	2
circBIRC6	hsa-miR-125a-3p	419	8:0:1	-22.95	4
circBIRC6	hsa-miR-125a-3p	632	8:0:1	-24.36	4
circBIRC6	hsa-miR-125a-3p	461	8:1:1	-16.93	4
circBIRC6	hsa-miR-125a-3p	454	8:1:1	-17.01	4
circBIRC6	hsa-miR-138	185	8:1:0	-18.04	4
circBIRC6	hsa-miR-138	977	8:1:0	-14.9	4
circBIRC6	hsa-miR-138	129	8:1:1	-14.1	4
circBIRC6	hsa-miR-138	620	8:1:1	-18.8	4
circBIRC6	hsa-miR-646	186	8:1:0	-19.5	4
circBIRC6	hsa-miR-646	189	8:1:1	-16.1	4
circBIRC6	hsa-miR-646	874	8:0:1	-18.9	4
circBIRC6	hsa-miR-646	310	8:1:1	-15	4
circBIRC6	hsa-miR-760	646	8:1:1	-22.9	4
circBIRC6	hsa-miR-760	370	8:1:0	-18.2	4
circBIRC6	hsa-miR-760	477	8:1:1	-15.8	4
circBIRC6	hsa-miR-760	591	8:1:0	-17.76	4
circBIRC6	hsa-let-7b	454	8:1:1	-15.28	3
circBIRC6	hsa-let-7b	627	8:1:1	-16.9	3
circBIRC6	hsa-let-7b	552	8:1:1	-14.51	3
circBIRC6	hsa-let-7e	461	8:1:1	-20.9	3
circBIRC6	hsa-let-7e	454	8:0:1	-16.16	3
circBIRC6	hsa-let-7e	627	8:0:1	-18	3
circBIRC6	hsa-let-7g	454	8:1:1	-16	3
circBIRC6	hsa-let-7g	552	8:1:1	-14.7	3
circBIRC6	hsa-let-7g	627	8:1:1	-16.56	3
circBIRC6	hsa-let-7i	627	8:1:1	-21.16	3
circBIRC6	hsa-let-7i	454	8:1:1	-17.2	3
circBIRC6	hsa-let-7i	552	8:1:1	-17.5	3
circBIRC6	hsa-miR-103	408	8:0:1	-17.21	3
circBIRC6	hsa-miR-103	411	8:1:1	-14.29	3
circBIRC6	hsa-miR-103	876	8:1:1	-17.3	3
circBIRC6	hsa-miR-1301	877	8:1:0	-22.3	3
circBIRC6	hsa-miR-1301	874	8:1:1	-19.3	3
circBIRC6	hsa-miR-1301	328	8:1:1	-14.9	3
circBIRC6	hsa-miR-134	132	8:1:1	-17.4	3
circBIRC6	hsa-miR-134	780	8:0:1	-14.89	3
circBIRC6	hsa-miR-134	327	8:1:1	-14.5	3
circBIRC6	hsa-miR-183	372	8:0:0	-23.5	3
circBIRC6	hsa-miR-183	770	8:1:0	-15.2	3
circBIRC6	hsa-miR-183	648	8:1:0	-14.76	3
circBIRC6	hsa-miR-210	472	8:1:1	-14.39	3
circBIRC6	hsa-miR-210	801	8:1:1	-16.56	3
circBIRC6	hsa-miR-210	759	8:1:0	-14.1	3
circBIRC6	hsa-miR-219-2-3p	256	8:1:1	-15.6	3
circBIRC6	hsa-miR-219-2-3p	332	8:1:1	-14.7	3
circBIRC6	hsa-miR-219-2-3p	326	8:1:1	-16.09	3
circBIRC6	hsa-miR-330-5p	475	8:1:1	-20.7	3
circBIRC6	hsa-miR-330-5p	260	8:1:1	-14.3	3
circBIRC6	hsa-miR-330-5p	1063	8:1:1	-16.9	3
circBIRC6	hsa-miR-378	1004	8:1:1	-17.8	3
circBIRC6	hsa-miR-378	473	8:1:0	-14.6	3
circBIRC6	hsa-miR-378	797	8:1:0	-16.1	3
circBIRC6	hsa-miR-486-3p	859	8:0:1	-23.09	3
circBIRC6	hsa-miR-486-3p	876	8:1:1	-17.61	3
circBIRC6	hsa-miR-486-3p	627	8:1:1	-16.4	3
circBIRC6	hsa-miR-508-5p	636	8:1:0	-19	3
circBIRC6	hsa-miR-508-5p	1008	8:1:0	-15.2	3
circBIRC6	hsa-miR-508-5p	1034	8:1:1	-14.5	3
circBIRC6	hsa-miR-612	802	8:1:0	-19.81	3
circBIRC6	hsa-miR-612	737	8:1:0	-14.25	3
circBIRC6	hsa-miR-612	118	8:1:1	-16.51	3
circBIRC6	hsa-miR-622	143	8:1:1	-21	3
circBIRC6	hsa-miR-622	445	8:1:1	-17.97	3
circBIRC6	hsa-miR-622	507	8:1:1	-16	3
circBIRC6	hsa-miR-632	1085	8:1:1	-17.6	3
circBIRC6	hsa-miR-632	757	8:1:0	-16.51	3
circBIRC6	hsa-miR-632	544	8:1:1	-14.4	3
circBIRC6	hsa-miR-647	490	8:1:1	-18.8	3
circBIRC6	hsa-miR-647	296	8:1:0	-14.3	3
circBIRC6	hsa-miR-647	506	8:1:1	-14.1	3
circBIRC6	hsa-miR-650	860	8:1:1	-21.6	3
circBIRC6	hsa-miR-650	415	8:1:1	-15.9	3
circBIRC6	hsa-miR-650	628	8:1:0	-18.1	3
circBIRC6	hsa-miR-652	428	8:1:1	-22	3
circBIRC6	hsa-miR-652	770	8:1:1	-16.59	3
circBIRC6	hsa-miR-652	562	8:1:1	-15.1	3
circBIRC6	hsa-miR-657	856	8:1:1	-20.3	3
circBIRC6	hsa-miR-657	624	8:1:1	-14.71	3
circBIRC6	hsa-miR-657	690	8:1:0	-14.4	3
circBIRC6	hsa-miR-1251	608	8:1:1	-16.7	2
circBIRC6	hsa-miR-1251	573	8:1:1	-15.1	2
circBIRC6	hsa-let-7c	627	8:1:1	-17.5	2
circBIRC6	hsa-let-7c	552	8:1:1	-14.6	2
circBIRC6	hsa-let-7d	454	8:1:1	-14.35	2
circBIRC6	hsa-let-7d	552	8:1:1	-14.2	2
circBIRC6	hsa-miR-107	408	8:0:1	-16.71	2
circBIRC6	hsa-miR-107	876	8:1:1	-19	2
circBIRC6	hsa-miR-1204	322	8:1:1	-19.41	2
circBIRC6	hsa-miR-1204	492	8:1:1	-20.5	2
circBIRC6	hsa-miR-1205	800	8:1:1	-16.5	2
circBIRC6	hsa-miR-1205	121	8:1:1	-14.5	2
circBIRC6	hsa-miR-1208	524	8:1:1	-15.36	2
circBIRC6	hsa-miR-1208	749	8:1:1	-15.7	2
circBIRC6	hsa-miR-122	126	8:1:0	-16.5	2
circBIRC6	hsa-miR-122	724	8:1:1	-14.1	2
circBIRC6	hsa-miR-1225-5p	430	8:1:1	-19	2
circBIRC6	hsa-miR-1225-5p	461	8:1:1	-14.86	2
circBIRC6	hsa-miR-1234	495	8:1:0	-27.2	2
circBIRC6	hsa-miR-1234	605	8:1:1	-20.96	2
circBIRC6	hsa-miR-1237	72	8:1:0	-16.49	2
circBIRC6	hsa-miR-1237	1043	8:1:1	-17.1	2
circBIRC6	hsa-miR-1251	635	8:1:1	-17	2
circBIRC6	hsa-miR-1255a	471	8:1:1	-14.1	2
circBIRC6	hsa-miR-1255a	248	8:1:1	-14.2	2
circBIRC6	hsa-miR-1256	952	8:0:1	-15.6	2
circBIRC6	hsa-miR-1256	370	8:1:1	-17.51	2
circBIRC6	hsa-miR-1257	866	8:1:1	-19.3	2
circBIRC6	hsa-miR-1257	780	8:1:0	-15.3	2
circBIRC6	hsa-miR-1268	471	8:1:1	-21.9	2
circBIRC6	hsa-miR-1268	1002	8:1:1	-15	2
circBIRC6	hsa-miR-1272	346	8:1:0	-14.28	2
circBIRC6	hsa-miR-1272	619	8:1:0	-14.63	2
circBIRC6	hsa-miR-143	337	8:0:1	-18.4	2
circBIRC6	hsa-miR-143	332	8:1:1	-15.9	2
circBIRC6	hsa-miR-182	366	8:0:1	-20.34	2
circBIRC6	hsa-miR-182	378	8:1:1	-16.1	2
circBIRC6	hsa-miR-18a	934	8:1:1	-21.25	2
circBIRC6	hsa-miR-18a	701	8:1:0	-14.5	2
circBIRC6	hsa-miR-193a-3p	492	8:1:1	-20.6	2
circBIRC6	hsa-miR-193a-3p	497	8:1:1	-18.2	2
circBIRC6	hsa-miR-196b	551	8:1:1	-19.1	2
circBIRC6	hsa-miR-196b	166	8:1:1	-15.52	2
circBIRC6	hsa-miR-202	673	8:0:1	-18.31	2
circBIRC6	hsa-miR-202	30	8:0:1	-14.5	2
circBIRC6	hsa-miR-204	178	8:1:1	-14.06	2
circBIRC6	hsa-miR-204	232	8:1:1	-14.21	2
circBIRC6	hsa-miR-206	724	8:1:0	-14.1	2
circBIRC6	hsa-miR-206	332	8:0:1	-14.63	2
circBIRC6	hsa-miR-219-1-3p	256	8:1:1	-18.2	2
circBIRC6	hsa-miR-219-1-3p	454	8:1:1	-16.8	2
circBIRC6	hsa-miR-24	319	8:1:1	-17.5	2
circBIRC6	hsa-miR-24	646	8:1:1	-16.4	2
circBIRC6	hsa-miR-320a	132	8:1:1	-18.5	2
circBIRC6	hsa-miR-320a	158	8:1:1	-15.24	2
circBIRC6	hsa-miR-320b	132	8:1:1	-19.2	2
circBIRC6	hsa-miR-320b	158	8:1:1	-15.94	2
circBIRC6	hsa-miR-328	320	8:1:0	-17.3	2
circBIRC6	hsa-miR-328	490	8:1:1	-20.8	2
circBIRC6	hsa-miR-330-3p	842	8:1:0	-14.52	2
circBIRC6	hsa-miR-330-3p	656	8:1:1	-18.9	2
circBIRC6	hsa-miR-331-5p	461	8:1:0	-14.67	2
circBIRC6	hsa-miR-331-5p	920	8:1:1	-17.3	2
circBIRC6	hsa-miR-337-3p	906	8:0:1	-20.4	2
circBIRC6	hsa-miR-337-3p	568	8:1:1	-18.14	2
circBIRC6	hsa-miR-345	486	8:1:1	-19.7	2
circBIRC6	hsa-miR-345	491	8:1:1	-16.8	2
circBIRC6	hsa-miR-346	443	8:1:1	-15.6	2
circBIRC6	hsa-miR-346	493	8:1:1	-16.7	2
circBIRC6	hsa-miR-34c-5p	115	8:0:1	-18	2
circBIRC6	hsa-miR-34c-5p	364	8:1:1	-15.6	2
circBIRC6	hsa-miR-412	16	8:1:0	-22.4	2
circBIRC6	hsa-miR-412	78	8:1:1	-15.04	2
circBIRC6	hsa-miR-422a	473	8:1:0	-17.3	2
circBIRC6	hsa-miR-422a	1004	8:1:1	-18.11	2
circBIRC6	hsa-miR-423-3p	963	8:1:1	-15.9	2
circBIRC6	hsa-miR-423-3p	645	8:1:1	-16.61	2
circBIRC6	hsa-miR-432	482	8:1:1	-18.7	2
circBIRC6	hsa-miR-432	129	8:1:1	-15.5	2
circBIRC6	hsa-miR-433	348	8:1:0	-17.69	2
circBIRC6	hsa-miR-433	556	8:1:1	-14.54	2
circBIRC6	hsa-miR-449a	364	8:1:1	-15.18	2
circBIRC6	hsa-miR-449a	115	8:0:1	-15.2	2
circBIRC6	hsa-miR-449b	364	8:1:1	-16.38	2
circBIRC6	hsa-miR-449b	115	8:0:1	-15.1	2
circBIRC6	hsa-miR-450b-3p	962	8:1:1	-14.71	2
circBIRC6	hsa-miR-450b-3p	593	8:1:0	-18.4	2
circBIRC6	hsa-miR-455-5p	181	8:1:0	-26.1	2
circBIRC6	hsa-miR-455-5p	583	8:1:1	-19.1	2
circBIRC6	hsa-miR-485-5p	627	8:1:0	-23.7	2
circBIRC6	hsa-miR-485-5p	623	8:1:1	-16.8	2
circBIRC6	hsa-miR-490-5p	649	8:1:0	-21.51	2
circBIRC6	hsa-miR-490-5p	1017	8:1:1	-14.9	2
circBIRC6	hsa-miR-493	723	8:1:0	-17.2	2
circBIRC6	hsa-miR-493	89	8:1:1	-16.8	2
circBIRC6	hsa-miR-498	709	8:1:1	-19.9	2
circBIRC6	hsa-miR-498	943	8:1:1	-14.2	2
circBIRC6	hsa-miR-503	874	8:1:1	-23.3	2
circBIRC6	hsa-miR-503	877	8:1:1	-22	2
circBIRC6	hsa-miR-505	1012	8:1:1	-21	2
circBIRC6	hsa-miR-505	354	8:1:0	-14.3	2
circBIRC6	hsa-miR-513a-5p	422	8:1:1	-17.3	2
circBIRC6	hsa-miR-513a-5p	434	8:1:1	-14.5	2
circBIRC6	hsa-miR-519b-3p	469	8:1:1	-17.5	2
circBIRC6	hsa-miR-519b-3p	933	8:0:1	-16.3	2
circBIRC6	hsa-miR-519c-3p	469	8:1:1	-17.1	2
circBIRC6	hsa-miR-519c-3p	933	8:0:1	-19.5	2
circBIRC6	hsa-miR-558	187	8:0:0	-23.1	2
circBIRC6	hsa-miR-558	979	8:1:1	-14.8	2
circBIRC6	hsa-miR-591	705	8:1:0	-16	2
circBIRC6	hsa-miR-591	598	8:1:1	-18	2
circBIRC6	hsa-miR-604	186	8:1:1	-15.55	2
circBIRC6	hsa-miR-604	295	8:1:1	-15.4	2
circBIRC6	hsa-miR-614	1009	8:1:0	-16.3	2
circBIRC6	hsa-miR-614	653	8:1:1	-17.8	2
circBIRC6	hsa-miR-616	370	8:1:1	-17.1	2
circBIRC6	hsa-miR-616	597	8:1:1	-17.3	2
circBIRC6	hsa-miR-621	108	8:1:1	-14.04	2
circBIRC6	hsa-miR-621	870	8:1:0	-14.61	2
circBIRC6	hsa-miR-639	296	8:1:1	-20.91	2
circBIRC6	hsa-miR-639	434	8:1:1	-16.81	2
circBIRC6	hsa-miR-648	803	8:1:0	-20.13	2
circBIRC6	hsa-miR-648	124	8:1:0	-19.4	2
circBIRC6	hsa-miR-661	1000	8:1:0	-21.2	2
circBIRC6	hsa-miR-661	493	8:1:1	-27.7	2
circBIRC6	hsa-miR-877	118	8:1:1	-14.2	2
circBIRC6	hsa-miR-877	1052	8:0:0	-17.8	2
circBIRC6	hsa-miR-885-3p	877	8:1:1	-18.8	2
circBIRC6	hsa-miR-885-3p	364	8:1:1	-16.16	2
circBIRC6	hsa-miR-892a	182	8:1:1	-16.11	2
circBIRC6	hsa-miR-892a	324	8:1:0	-14.65	2
circBIRC6	hsa-miR-921	864	8:1:1	-23.7	2
circBIRC6	hsa-miR-921	433	8:1:1	-16.1	2
circBIRC6	hsa-miR-92a	17	8:1:1	-21.8	2
circBIRC6	hsa-miR-92a	932	8:1:1	-15.69	2
circBIRC6	hsa-miR-92b	17	8:1:1	-15	2
circBIRC6	hsa-miR-92b	932	8:1:1	-19.83	2
circBIRC6	hsa-miR-941	74	8:1:1	-18.8	2
circBIRC6	hsa-miR-941	608	8:1:1	-18.81	2
circBIRC6	hsa-let-7a	627	8:1:1	-14.32	1
circBIRC6	hsa-let-7f	627	8:1:1	-14.9	1
circBIRC6	hsa-miR-1178	753	8:0:1	-15.3	1
circBIRC6	hsa-miR-1180	608	8:1:1	-22.31	1
circBIRC6	hsa-miR-1182	997	8:1:1	-18.5	1
circBIRC6	hsa-miR-1183	938	8:1:1	-15.5	1
circBIRC6	hsa-miR-1184	878	8:1:1	-20.7	1
circBIRC6	hsa-miR-1200	1006	8:0:0	-19.6	1
circBIRC6	hsa-miR-1224-3p	578	8:1:0	-19.5	1
circBIRC6	hsa-miR-1224-5p	430	8:1:0	-21.8	1
circBIRC6	hsa-miR-1226	1042	8:1:0	-18.4	1
circBIRC6	hsa-miR-1233	599	8:1:0	-16.01	1
circBIRC6	hsa-miR-1236	1082	8:1:1	-15.56	1
circBIRC6	hsa-miR-1238	890	8:0:0	-19.91	1
circBIRC6	hsa-miR-124	770	8:1:1	-16.5	1
circBIRC6	hsa-miR-1243	963	8:1:0	-15.7	1
circBIRC6	hsa-miR-1245	513	8:0:0	-17.94	1
circBIRC6	hsa-miR-1247	849	8:1:0	-21.15	1
circBIRC6	hsa-miR-1248	1021	8:1:1	-18.9	1
circBIRC6	hsa-miR-1255b	471	8:1:1	-16.4	1
circBIRC6	hsa-miR-1260	579	8:1:0	-19	1
circBIRC6	hsa-miR-1261	194	8:1:1	-16.1	1
circBIRC6	hsa-miR-1264	290	8:1:1	-14.6	1
circBIRC6	hsa-miR-1266	431	8:1:1	-17.3	1
circBIRC6	hsa-miR-1269	26	8:1:1	-15.4	1
circBIRC6	hsa-miR-127-5p	133	8:1:1	-15.2	1
circBIRC6	hsa-miR-1284	522	8:1:0	-17.96	1
circBIRC6	hsa-miR-1285	1061	8:0:1	-21.1	1
circBIRC6	hsa-miR-1286	798	8:1:0	-18.5	1
circBIRC6	hsa-miR-1287	963	8:0:0	-20.91	1
circBIRC6	hsa-miR-1288	498	8:1:1	-18.4	1
circBIRC6	hsa-miR-1289	1048	8:1:0	-17.35	1
circBIRC6	hsa-miR-1292	500	8:1:1	-21.7	1
circBIRC6	hsa-miR-1294	554	8:1:1	-15.4	1
circBIRC6	hsa-miR-1296	89	8:1:1	-16	1
circBIRC6	hsa-miR-1299	1018	8:1:1	-14.3	1
circBIRC6	hsa-miR-1300	193	8:1:1	-16.1	1
circBIRC6	hsa-miR-1303	135	8:1:1	-16.7	1
circBIRC6	hsa-miR-1304	562	8:1:1	-18	1
circBIRC6	hsa-miR-1305	355	8:1:1	-15.4	1
circBIRC6	hsa-miR-1307	473	8:1:1	-14.74	1
circBIRC6	hsa-miR-130a	972	8:1:1	-15.3	1
circBIRC6	hsa-miR-130b	972	8:1:1	-15.4	1
circBIRC6	hsa-miR-132	447	8:1:1	-14.23	1
circBIRC6	hsa-miR-133a	1025	8:1:0	-19	1
circBIRC6	hsa-miR-133b	1025	8:1:0	-19	1
circBIRC6	hsa-miR-135a	648	8:0:1	-18.6	1
circBIRC6	hsa-miR-135b	648	8:0:1	-20.8	1
circBIRC6	hsa-miR-139-5p	503	8:1:1	-18.8	1
circBIRC6	hsa-miR-140-3p	423	8:1:0	-16.4	1
circBIRC6	hsa-miR-146b-3p	232	8:1:1	-14.9	1
circBIRC6	hsa-miR-147b	801	8:1:1	-14.2	1
circBIRC6	hsa-miR-148a	933	8:1:0	-14.69	1
circBIRC6	hsa-miR-149	491	8:0:1	-21	1
circBIRC6	hsa-miR-153	67	8:0:1	-16.1	1
circBIRC6	hsa-miR-15a	409	8:1:1	-14.1	1
circBIRC6	hsa-miR-16	409	8:1:1	-14.54	1
circBIRC6	hsa-miR-1826	64	8:1:1	-15.51	1
circBIRC6	hsa-miR-1827	627	8:1:0	-15.6	1
circBIRC6	hsa-miR-187	722	8:1:1	-18.6	1
circBIRC6	hsa-miR-188-3p	906	8:1:0	-20.2	1
circBIRC6	hsa-miR-18b	934	8:1:1	-17.85	1
circBIRC6	hsa-miR-193b	492	8:1:0	-20.6	1
circBIRC6	hsa-miR-194	107	8:1:1	-17.5	1
circBIRC6	hsa-miR-198	40	8:1:1	-21.2	1
circBIRC6	hsa-miR-199a-3p	514	8:1:1	-17.2	1
circBIRC6	hsa-miR-199b-3p	514	8:1:1	-17.2	1
circBIRC6	hsa-miR-203	333	8:0:0	-17.1	1
circBIRC6	hsa-miR-211	178	8:1:1	-14.06	1
circBIRC6	hsa-miR-212	447	8:1:1	-15.7	1
circBIRC6	hsa-miR-214	35	8:1:1	-15.3	1
circBIRC6	hsa-miR-218	226	8:1:1	-14.61	1
circBIRC6	hsa-miR-221	528	8:1:1	-15.56	1
circBIRC6	hsa-miR-222	79	8:1:1	-16.7	1
circBIRC6	hsa-miR-25	17	8:1:1	-16.1	1
circBIRC6	hsa-miR-26a	661	8:1:0	-17.8	1
circBIRC6	hsa-miR-27a	775	8:1:1	-15.4	1
circBIRC6	hsa-miR-27b	775	8:1:1	-19.5	1
circBIRC6	hsa-miR-28-5p	1049	8:1:1	-15.8	1
circBIRC6	hsa-miR-298	876	8:1:0	-27.8	1
circBIRC6	hsa-miR-299-5p	699	8:1:1	-16.4	1
circBIRC6	hsa-miR-30b	913	8:1:0	-14.56	1
circBIRC6	hsa-miR-30d	913	8:1:0	-14.81	1
circBIRC6	hsa-miR-31	839	8:0:1	-16.68	1
circBIRC6	hsa-miR-320c	132	8:1:1	-15.5	1
circBIRC6	hsa-miR-320d	132	8:1:1	-15	1
circBIRC6	hsa-miR-323-3p	19	8:1:0	-17.6	1
circBIRC6	hsa-miR-323-5p	322	8:1:1	-18.7	1
circBIRC6	hsa-miR-324-3p	848	8:1:1	-14.6	1
circBIRC6	hsa-miR-324-5p	909	8:1:1	-15.51	1
circBIRC6	hsa-miR-325	693	8:1:1	-18.4	1
circBIRC6	hsa-miR-326	1063	8:1:1	-21.91	1
circBIRC6	hsa-miR-331-3p	1007	8:1:1	-16.8	1
circBIRC6	hsa-miR-337-5p	497	8:0:1	-15.4	1
circBIRC6	hsa-miR-338-5p	147	8:1:1	-17.83	1
circBIRC6	hsa-miR-339-3p	1059	8:1:1	-17.5	1
circBIRC6	hsa-miR-339-5p	850	8:1:1	-18.2	1
circBIRC6	hsa-miR-342-5p	187	8:1:1	-18	1
circBIRC6	hsa-miR-34c-3p	435	8:1:0	-15.7	1
circBIRC6	hsa-miR-361-5p	695	8:1:1	-14.7	1
circBIRC6	hsa-miR-362-5p	1020	8:1:1	-15.82	1
circBIRC6	hsa-miR-367	372	8:1:0	-16.7	1
circBIRC6	hsa-miR-369-3p	655	8:1:1	-15.3	1
circBIRC6	hsa-miR-370	990	8:1:1	-14.2	1
circBIRC6	hsa-miR-371-5p	943	8:1:0	-18	1
circBIRC6	hsa-miR-372	189	8:1:0	-17.7	1
circBIRC6	hsa-miR-375	890	8:1:1	-15.16	1
circBIRC6	hsa-miR-376a	434	8:1:1	-18	1
circBIRC6	hsa-miR-376b	434	8:1:1	-15.9	1
circBIRC6	hsa-miR-379	987	8:1:1	-16	1
circBIRC6	hsa-miR-380	329	8:1:1	-20	1
circBIRC6	hsa-miR-382	979	8:0:1	-15.7	1
circBIRC6	hsa-miR-410	520	8:1:1	-17.3	1
circBIRC6	hsa-miR-423-5p	738	8:1:1	-17.2	1
circBIRC6	hsa-miR-424	412	8:1:0	-16.9	1
circBIRC6	hsa-miR-431	1045	8:1:1	-20	1
circBIRC6	hsa-miR-448	905	8:1:1	-16.4	1
circBIRC6	hsa-miR-453	585	8:1:0	-15.6	1
circBIRC6	hsa-miR-454	972	8:1:1	-17.1	1
circBIRC6	hsa-miR-455-3p	441	8:1:0	-15.05	1
circBIRC6	hsa-miR-485-3p	670	8:1:0	-19.89	1
circBIRC6	hsa-miR-486-5p	228	8:1:0	-16.4	1
circBIRC6	hsa-miR-487b	816	8:1:1	-14.9	1
circBIRC6	hsa-miR-492	471	8:1:0	-16.23	1
circBIRC6	hsa-miR-495	680	8:1:0	-15.8	1
circBIRC6	hsa-miR-497	409	8:1:1	-14.6	1
circBIRC6	hsa-miR-501-3p	78	8:1:1	-16.2	1
circBIRC6	hsa-miR-502-3p	931	8:1:0	-16.7	1
circBIRC6	hsa-miR-502-5p	84	8:1:0	-15.3	1
circBIRC6	hsa-miR-509-3-5p	504	8:1:1	-18.6	1
circBIRC6	hsa-miR-509-5p	504	8:1:1	-15.5	1
circBIRC6	hsa-miR-511	720	8:0:1	-14.3	1
circBIRC6	hsa-miR-512-3p	188	8:1:1	-14.44	1
circBIRC6	hsa-miR-513a-3p	19	8:1:0	-15.4	1
circBIRC6	hsa-miR-515-3p	180	8:1:1	-15.56	1
circBIRC6	hsa-miR-516b	474	8:1:0	-17.1	1
circBIRC6	hsa-miR-517a	469	8:1:1	-14.8	1
circBIRC6	hsa-miR-517b	468	8:1:1	-14.9	1
circBIRC6	hsa-miR-517c	469	8:1:1	-14.8	1
circBIRC6	hsa-miR-519a	933	8:0:1	-15.8	1
circBIRC6	hsa-miR-519b-5p	1054	8:1:0	-15.6	1
circBIRC6	hsa-miR-519c-5p	1054	8:1:0	-15.6	1
circBIRC6	hsa-miR-519e	180	8:1:0	-14.9	1
circBIRC6	hsa-miR-520e	933	8:1:1	-14.3	1
circBIRC6	hsa-miR-520f	180	8:1:1	-16.44	1
circBIRC6	hsa-miR-524-3p	372	8:1:1	-15.7	1
circBIRC6	hsa-miR-543	910	8:1:1	-16.1	1
circBIRC6	hsa-miR-548b-5p	330	8:1:1	-21	1
circBIRC6	hsa-miR-548c-5p	330	8:1:1	-14.76	1
circBIRC6	hsa-miR-548d-5p	330	8:1:1	-18.66	1
circBIRC6	hsa-miR-548j	330	8:1:1	-18.5	1
circBIRC6	hsa-miR-548n	331	8:1:0	-16.3	1
circBIRC6	hsa-miR-551a	847	8:1:0	-18.3	1
circBIRC6	hsa-miR-551b	847	8:1:0	-18.37	1
circBIRC6	hsa-miR-552	420	8:0:1	-17.4	1
circBIRC6	hsa-miR-562	329	8:1:1	-18.5	1
circBIRC6	hsa-miR-571	1028	8:1:1	-14.52	1
circBIRC6	hsa-miR-576-5p	1078	8:0:1	-15.15	1
circBIRC6	hsa-miR-581	715	8:1:1	-15.8	1
circBIRC6	hsa-miR-588	490	8:1:0	-17	1
circBIRC6	hsa-miR-593	177	8:1:1	-18.2	1
circBIRC6	hsa-miR-595	739	8:1:1	-14.5	1
circBIRC6	hsa-miR-596	569	8:1:1	-18.7	1
circBIRC6	hsa-miR-599	830	8:1:0	-15.2	1
circBIRC6	hsa-miR-600	504	8:1:1	-19.3	1
circBIRC6	hsa-miR-605	909	8:1:0	-18.3	1
circBIRC6	hsa-miR-610	552	8:1:0	-16.2	1
circBIRC6	hsa-miR-615-5p	1048	8:1:1	-23.3	1
circBIRC6	hsa-miR-617	910	8:1:1	-16.11	1
circBIRC6	hsa-miR-618	75	8:1:1	-14.21	1
circBIRC6	hsa-miR-628-3p	194	8:1:1	-15	1
circBIRC6	hsa-miR-628-5p	24	8:0:1	-16.9	1
circBIRC6	hsa-miR-630	833	8:0:1	-16.19	1
circBIRC6	hsa-miR-631	494	8:1:0	-22.5	1
circBIRC6	hsa-miR-637	862	8:1:1	-24.4	1
circBIRC6	hsa-miR-640	610	8:1:1	-14.33	1
circBIRC6	hsa-miR-642	487	8:1:1	-15.4	1
circBIRC6	hsa-miR-644	323	8:1:1	-19.8	1
circBIRC6	hsa-miR-645	981	8:1:1	-18	1
circBIRC6	hsa-miR-649	805	8:1:0	-17.9	1
circBIRC6	hsa-miR-651	986	8:1:1	-15.5	1
circBIRC6	hsa-miR-654-3p	507	8:1:1	-14.4	1
circBIRC6	hsa-miR-655	654	8:1:1	-15.2	1
circBIRC6	hsa-miR-659	1016	8:1:1	-16.9	1
circBIRC6	hsa-miR-663b	321	8:0:1	-20.84	1
circBIRC6	hsa-miR-665	556	8:1:0	-16.6	1
circBIRC6	hsa-miR-668	543	8:1:1	-16.6	1
circBIRC6	hsa-miR-675	344	8:1:1	-24.06	1
circBIRC6	hsa-miR-708	189	8:1:1	-14.38	1
circBIRC6	hsa-miR-765	1051	8:1:1	-16.4	1
circBIRC6	hsa-miR-766	1042	8:0:0	-22.75	1
circBIRC6	hsa-miR-769-3p	593	8:0:0	-20.66	1
circBIRC6	hsa-miR-769-5p	1047	8:1:0	-21.15	1
circBIRC6	hsa-miR-874	495	8:1:1	-23.5	1
circBIRC6	hsa-miR-875-3p	915	8:1:0	-14.59	1
circBIRC6	hsa-miR-876-5p	358	8:1:1	-15.85	1
circBIRC6	hsa-miR-888	845	8:1:1	-16.1	1
circBIRC6	hsa-miR-891a	682	8:1:1	-15.4	1
circBIRC6	hsa-miR-892b	492	8:1:1	-27.2	1
circBIRC6	hsa-miR-922	35	8:0:0	-19.1	1
circBIRC6	hsa-miR-923	36	8:1:1	-14.3	1
circBIRC6	hsa-miR-924	1047	8:1:1	-15.9	1
circBIRC6	hsa-miR-936	35	8:0:1	-17.2	1
circBIRC6	hsa-miR-939	858	8:1:0	-20.8	1
circBIRC6	hsa-miR-940	626	8:1:0	-14.59	1
circBIRC6	hsa-miR-942	527	8:1:1	-14.56	1
circBIRC6	hsa-miR-943	326	8:1:1	-14.2	1
circBIRC6	hsa-miR-96	372	8:1:0	-17.3	1
circBIRC6	hsa-miR-98	552	8:1:1	-14.4	1
