# Supplementary material for: The circular RNA circBIRC6 participates in the molecular circuitry controlling human pluripotency
Source: Nat Commun. 2017 Oct 27;8:1149. doi: 10.1038/s41467-017-01216-w (PMC5658440; doi:10.1038/s41467-017-01216-w)
Supplement: Supplementary file 5 — Supplementary Data 3 [file 41467_2017_1216_MOESM5_ESM.xlsx]

## Sheet: 工作表1
Supplementary Data 3: The microarray analysis of splicing factors expression in hESC H9, hiPSC CFB50 and it parential cells (HF). (Fold change>5)
Probe Set ID	Fold change (iCFB50vsHF)	Log Fold change([iCFB50] vs [Foreskin])	Regulation(iCFB50vsHF)	HF	H9	iCFB50	Gene Symbol	Gene Ontology
225846_at	157.667	7.30074	up	-7.72687	0.195044	-0.426134	ESRP1	0006397 // mRNA processing ///0008380 // RNA splicing ///0043484 // regulation of RNA splicing
219121_s_at	30.7701	4.94346	up	-5.39073	0.0388384	-0.447274	ESRP1	0006397 // mRNA processing ///0008380 // RNA splicing ///0043484 // regulation of RNA splicing
221974_at	15.7407	3.97643	up	-4.24707	0.138411	-0.270646	SNRPN	0008380 // RNA splicing
213447_at	15.548	3.95865	up	-4.1769	0.0294023	-0.218249	SNRPN	0008380 // RNA splicing
1560741_at	10.345	3.37087	up	-4.31631	0.570601	-0.945448	SNRPN///SNURF	0008380 // RNA splicing
222040_at	10.2564	3.35845	up	-2.05757	-0.137356	1.30087	HNRNPA1	0000380 // alternative mRNA splicing, via spliceosome///0000398 // mRNA splicing, via spliceosome ///0006397 // mRNA processing //0008380 // RNA splicing
219395_at	9.5779	3.25971	up	-3.51779	-0.0182471	-0.258085	ESRP2	0006397 // mRNA processing ///0008380 // RNA splicing ///0043484 // regulation of RNA splicing
235468_at	8.12685	3.0227	up	-3.22218	0.480785	-0.199481	RBFOX3	0000381 // regulation of alternative mRNA splicing, via spliceosome///0006397 // mRNA processing ///0008380 // RNA splicing ///0043484 // regulation of RNA splicing
1554614_a_at	7.81862	2.96691	up	-2.6143	-0.875659	0.352614	PTBP2	0006376 // mRNA splice site selection ///0006397 // mRNA processing ///0008380 // RNA splicing annotation///0033119 // negative regulation of RNA splicing
218683_at	7.78435	2.96058	up	-2.84566	-0.346258	0.114919	PTBP2	0006376 // mRNA splice site selection ///0006397 // mRNA processing ///0008380 // RNA splicing annotation///0033119 // negative regulation of RNA splicing
1552381_at	6.51897	2.70464	up	-2.18109	0.0507932	0.523552	SRSF12	0000244 // assembly of spliceosomal tri-snRNP ///0000381 // regulation of alternative mRNA splicing, via spliceosome ///0000395 // mRNA 5'-splice site recognition/// 0006397 // mRNA processing ///0008380 // RNA splicing ///0048025 // negative regulation of mRNA splicing, via spliceosome
222500_at	6.50206	2.7009	up	-2.5057	0.0262542	0.195196	PPIL1	0000398 // mRNA splicing, via spliceosome///0006397 // mRNA processing ///0008380 // RNA splicing
239295_at	6.25723	2.64553	up	-2.28986	0.297723	0.355667	SRSF12	0000381 // regulation of alternative mRNA splicing, via spliceosome ///0000395 // mRNA 5'-splice site recognition ///0006397 // mRNA processing///0008380 // RNA splicing ///0048025 // negative regulation of mRNA splicing, via spliceosome
213470_s_at	6.10839	2.61079	up	-2.25142	-0.503677	0.359375	HNRNPH1	0000398 // mRNA splicing, via spliceosome///0000398 // mRNA splicing, via spliceosome ///0006396 // RNA processing///0006397 // mRNA processing///0008380 // RNA splicing ///0043484 // regulation of RNA splicing
212036_s_at	6.07885	2.6038	up	-2.12914	-0.106981	0.474657	PNN	0000398 // mRNA splicing, via spliceosome ///0006397 // mRNA processing///0008380 // RNA splicing
1567214_a_at	6.04854	2.59659	up	-2.17724	-0.0712576	0.419347	PNN	0000398 // mRNA splicing, via spliceosome ///0006397 // mRNA processing///0008380 // RNA splicing
1565716_at	5.68159	2.5063	up	-0.656964	0.232659	1.84933	FUS	0000398 // mRNA splicing, via spliceosome ///0008380 // RNA splicing
206042_x_at	5.67094	2.50359	up	-2.96236	0.170109	-0.458776	PAR-SN///SNORD107///SNRPN///SNURF	0008380 // RNA splicing
201522_x_at	5.64396	2.49671	up	-2.91631	0.127338	-0.419603	PAR-SN///SNORD107///SNRPN///SNURF	0008380 // RNA splicing
218757_s_at	5.46741	2.45086	up	-2.56534	0.0121737	-0.114481	UPF3B	0000398 // mRNA splicing, via spliceosome ///0008380 // RNA splicing ///0031124 // mRNA 3'-end processing
214141_x_at	5.17305	2.37101	up	-2.33245	-0.207927	0.0385599	SRSF7	0000398 // mRNA splicing, via spliceosome ///0006397 // mRNA processing ///0008380 // RNA splicing///0048025 // negative regulation of mRNA splicing, via spliceosome
227164_at	5.02909	2.3303	up	-2.51243	0.0178461	-0.182133	SRSF1	0000398 // mRNA splicing, via spliceosome///0006376 // mRNA splice site selection ///0006397 // mRNA processing///0008380 // RNA splicing ///0031124 // mRNA 3'-end processing // traceable author statement
209383_at	-5.2716	-2.39824	down	1.14475	0.504998	-1.25349	DDIT3	0000398 // mRNA splicing, via spliceosome///0008380 // RNA splicing
201152_s_at	-8.69345	-3.11993	down	3.06538	-0.0159004	-0.0545464	MBNL1	0000380 // alternative mRNA splicing, via spliceosome ///0000381 // regulation of alternative mRNA splicing, via spliceosome ///0006376 // mRNA splice site selection ///0006397 // mRNA processing ///0043484 // regulation of RNA splicing
201153_s_at	-9.08958	-3.18421	down	3.10821	0.116219	-0.0760057	MBNL1	0000380 // alternative mRNA splicing, via spliceosome ///0000381 // regulation of alternative mRNA splicing, via spliceosome ///0006376 // mRNA splice site selection ///0006397 // mRNA processing ///0043484 // regulation of RNA splicing
201151_s_at	-11.6283	-3.53956	down	3.30839	2.38419e-07	-0.231175	MBNL1	0000380 // alternative mRNA splicing, via spliceosome ///0000381 // regulation of alternative mRNA splicing, via spliceosome ///0006376 // mRNA splice site selection ///0006397 // mRNA processing ///0043484 // regulation of RNA splicing
203640_at	-12.4142	-3.63392	down	3.73377	-2.02935	0.0998514	MBNL2	0000381 // regulation of alternative mRNA splicing, via spliceosome ///0006397 // mRNA processing ///0008380 // RNA splicing ///0043484 // regulation of RNA splicing
208949_s_at	-24.4301	-4.61059	down	4.11046	-0.549063	-0.500135	LGALS3	///0006397 // mRNA processing ///0008380 // RNA splicing
